# Supplementary material for: Embryo-derive TNF promotes decidualization via fibroblast activation
Source: eLife. 2023 Jul 17;12:e82970. doi: 10.7554/eLife.82970 (PMC10374279; doi:10.7554/eLife.82970)
Supplement: Figure 1—source data 1. [file elife-82970-fig1-data1.zip]

Archive with 5 entries (4 files):
- Figure_1-source_data_1/Figure_1-source_data_1_Figure_1B_SPARC.tif
- Figure_1-source_data_1/Figure_1-source_data_1_Figure_1B_TNC.tif
- Figure_1-source_data_1/Figure_1-source_data_1_Figure_1B_TUBULIN.tif
- Figure_1-source_data_1/Figure_1-source_data_1_Figure_1B_a┴-SMA.tif
- Figure_1-source_data_1/
