# Supplementary material for: Embryo-derive TNF promotes decidualization via fibroblast activation
Source: eLife. 2023 Jul 17;12:e82970. doi: 10.7554/eLife.82970 (PMC10374279; doi:10.7554/eLife.82970)
Supplement: Figure 2—source data 1. [file elife-82970-fig2-data1.zip]

Archive with 27 entries (26 files):
- Figure_2-source_data_1/
- Figure_2-source_data_1/Figure_2-source_data_1_Figure_2A_BMP2.tif
- Figure_2-source_data_1/Figure_2-source_data_1_Figure_2A_CYCLIN D3.tif
- Figure_2-source_data_1/Figure_2-source_data_1_Figure_2A_E2F8.tif
- Figure_2-source_data_1/Figure_2-source_data_1_Figure_2A_WNT4.tif
- Figure_2-source_data_1/Figure_2-source_data_1_Figure_2B_BMP2.tif
- Figure_2-source_data_1/Figure_2-source_data_1_Figure_2B_CYCLIN D3.tif
- Figure_2-source_data_1/Figure_2-source_data_1_Figure_2B_E2F8.tif
- Figure_2-source_data_1/Figure_2-source_data_1_Figure_2B_TUBULIN.tif
- Figure_2-source_data_1/Figure_2-source_data_1_Figure_2B_WNT4.tif
- Figure_2-source_data_1/Figure_2-source_data_1_Figure_2C_BMP2.Tif
- Figure_2-source_data_1/Figure_2-source_data_1_Figure_2C_CYCLIND3.Tif
- Figure_2-source_data_1/Figure_2-source_data_1_Figure_2C_E2F8.Tif
- Figure_2-source_data_1/Figure_2-source_data_1_Figure_2C_GAPDH.Tif
- Figure_2-source_data_1/Figure_2-source_data_1_Figure_2C_WNT4.Tif
- Figure_2-source_data_1/Figure_2-source_data_1_Figure_2D_ACTIVIN A.tif
- Figure_2-source_data_1/Figure_2-source_data_1_Figure_2D_TUBULIN.tif
- Figure_2-source_data_1/Figure_2-source_data_1_Figure_2E_BMP2.tif
- Figure_2-source_data_1/Figure_2-source_data_1_Figure_2E_CYCLIN D3.tif
- Figure_2-source_data_1/Figure_2-source_data_1_Figure_2E_E2F8.tif
- Figure_2-source_data_1/Figure_2-source_data_1_Figure_2E_TUBULIN.tif
- Figure_2-source_data_1/Figure_2-source_data_1_Figure_2E_WNT4.tif
- Figure_2-source_data_1/Figure_2-source_data_1_Figure_2F_BMP2.tif
- Figure_2-source_data_1/Figure_2-source_data_1_Figure_2F_CYCLIN D3.tif
- Figure_2-source_data_1/Figure_2-source_data_1_Figure_2F_E2F8.tif
- Figure_2-source_data_1/Figure_2-source_data_1_Figure_2F_TUBULIN.tif
- Figure_2-source_data_1/Figure_2-source_data_1_Figure_2F_WNT4.tif
