# Supplementary material for: Embryo-derive TNF promotes decidualization via fibroblast activation
Source: eLife. 2023 Jul 17;12:e82970. doi: 10.7554/eLife.82970 (PMC10374279; doi:10.7554/eLife.82970)
Supplement: Figure 2—source data 2. [file elife-82970-fig2-data2.zip]

Archive with 7 entries (6 files):
- Figure_2-source_data_2/Figure_2-source_data_2-2A.png
- Figure_2-source_data_2/Figure_2-source_data_2-2B.png
- Figure_2-source_data_2/Figure_2-source_data_2-2C.png
- Figure_2-source_data_2/Figure_2-source_data_2-2D.png
- Figure_2-source_data_2/Figure_2-source_data_2-2E.png
- Figure_2-source_data_2/Figure_2-source_data_2-2F.png
- Figure_2-source_data_2/
