# Supplementary material for: Embryo-derive TNF promotes decidualization via fibroblast activation
Source: eLife. 2023 Jul 17;12:e82970. doi: 10.7554/eLife.82970 (PMC10374279; doi:10.7554/eLife.82970)
Supplement: Figure 3—source data 1. [file elife-82970-fig3-data1.zip]

Archive with 31 entries (30 files):
- Figure_3-source_data_1/
- Figure_3-source_data_1/Figure_3-source_data_1_Figure_3A_SPARC.tif
- Figure_3-source_data_1/Figure_3-source_data_1_Figure_3A_TNC.tif
- Figure_3-source_data_1/Figure_3-source_data_1_Figure_3A_TUBULIN.tif
- Figure_3-source_data_1/Figure_3-source_data_1_Figure_3A_a┴-SMA.tif
- Figure_3-source_data_1/Figure_3-source_data_1_Figure_3B_GAPDH.tif
- Figure_3-source_data_1/Figure_3-source_data_1_Figure_3B_PPARa─.tif
- Figure_3-source_data_1/Figure_3-source_data_1_Figure_3B_PTGIR.Tif
- Figure_3-source_data_1/Figure_3-source_data_1_Figure_3B_SPARC.tif
- Figure_3-source_data_1/Figure_3-source_data_1_Figure_3B_TNC.tif
- Figure_3-source_data_1/Figure_3-source_data_1_Figure_3B_a┴-SMA.tif
- Figure_3-source_data_1/Figure_3-source_data_1_Figure_3C_SPARC.tif
- Figure_3-source_data_1/Figure_3-source_data_1_Figure_3C_TNC.tif
- Figure_3-source_data_1/Figure_3-source_data_1_Figure_3C_TUBULIN.tif
- Figure_3-source_data_1/Figure_3-source_data_1_Figure_3C_a┴-SMA.tif
- Figure_3-source_data_1/Figure_3-source_data_1_Figure_3D_GAPDH.Tif
- Figure_3-source_data_1/Figure_3-source_data_1_Figure_3D_SPARC.Tif
- Figure_3-source_data_1/Figure_3-source_data_1_Figure_3D_TNC.Tif
- Figure_3-source_data_1/Figure_3-source_data_1_Figure_3D_a┴-SMA.Tif
- Figure_3-source_data_1/Figure_3-source_data_1_Figure_3E_BMP2.tif
- Figure_3-source_data_1/Figure_3-source_data_1_Figure_3E_CYCLIN D3.tif
- Figure_3-source_data_1/Figure_3-source_data_1_Figure_3E_E2F8.tif
- Figure_3-source_data_1/Figure_3-source_data_1_Figure_3E_TUBULIN.tif
- Figure_3-source_data_1/Figure_3-source_data_1_Figure_3E_WNT4.tif
- Figure_3-source_data_1/Figure_3-source_data_1_Figure_3F_BMP2.tif
- Figure_3-source_data_1/Figure_3-source_data_1_Figure_3F_CYCLIN D3.tif
- Figure_3-source_data_1/Figure_3-source_data_1_Figure_3F_E2F8.tif
- Figure_3-source_data_1/Figure_3-source_data_1_Figure_3F_TUBULIN.tif
- Figure_3-source_data_1/Figure_3-source_data_1_Figure_3F_WNT4.tif
- Figure_3-source_data_1/Figure_3-source_data_1_Figure_3G_ACTIVIN A.tif
- Figure_3-source_data_1/Figure_3-source_data_1_Figure_3G_TUBULIN.tif
