# Supplementary material for: Embryo-derive TNF promotes decidualization via fibroblast activation
Source: eLife. 2023 Jul 17;12:e82970. doi: 10.7554/eLife.82970 (PMC10374279; doi:10.7554/eLife.82970)
Supplement: Figure 3—source data 2. [file elife-82970-fig3-data2.zip]

Archive with 8 entries (7 files):
- Figure_3-source_data_2/Figure_3-source_data_2-3A.png
- Figure_3-source_data_2/Figure_3-source_data_2-3B.png
- Figure_3-source_data_2/Figure_3-source_data_2-3C.png
- Figure_3-source_data_2/Figure_3-source_data_2-3D.png
- Figure_3-source_data_2/Figure_3-source_data_2-3E.png
- Figure_3-source_data_2/Figure_3-source_data_2-3F.png
- Figure_3-source_data_2/Figure_3-source_data_2-3G.png
- Figure_3-source_data_2/
