# Supplementary material for: Embryo-derive TNF promotes decidualization via fibroblast activation
Source: eLife. 2023 Jul 17;12:e82970. doi: 10.7554/eLife.82970 (PMC10374279; doi:10.7554/eLife.82970)
Supplement: Figure 4—source data 1. [file elife-82970-fig4-data1.zip]

Archive with 29 entries (28 files):
- Figure_4-source_data_1/
- Figure_4-source_data_1/Figure_4-source_data_1_Figure_4A_SPARC.tif
- Figure_4-source_data_1/Figure_4-source_data_1_Figure_4A_TNC.tif
- Figure_4-source_data_1/Figure_4-source_data_1_Figure_4A_TUBULIN.tif
- Figure_4-source_data_1/Figure_4-source_data_1_Figure_4A_a┴-SMA.tif
- Figure_4-source_data_1/Figure_4-source_data_1_Figure_4B_BMP2.tif
- Figure_4-source_data_1/Figure_4-source_data_1_Figure_4B_CYCLIN D3.tif
- Figure_4-source_data_1/Figure_4-source_data_1_Figure_4B_E2F8.tif
- Figure_4-source_data_1/Figure_4-source_data_1_Figure_4B_TUBULIN.tif
- Figure_4-source_data_1/Figure_4-source_data_1_Figure_4B_WNT4.tif
- Figure_4-source_data_1/Figure_4-source_data_1_Figure_4C_BMP2.tif
- Figure_4-source_data_1/Figure_4-source_data_1_Figure_4C_CYCLIN D3.tif
- Figure_4-source_data_1/Figure_4-source_data_1_Figure_4C_E2F8.tif
- Figure_4-source_data_1/Figure_4-source_data_1_Figure_4C_TUBULIN.tif
- Figure_4-source_data_1/Figure_4-source_data_1_Figure_4C_WNT4.tif
- Figure_4-source_data_1/Figure_4-source_data_1_Figure_4E_COX2.tif
- Figure_4-source_data_1/Figure_4-source_data_1_Figure_4E_PGES.tif
- Figure_4-source_data_1/Figure_4-source_data_1_Figure_4E_PGIS.tif
- Figure_4-source_data_1/Figure_4-source_data_1_Figure_4E_PPARa─.tif
- Figure_4-source_data_1/Figure_4-source_data_1_Figure_4E_PTGIR.Tif
- Figure_4-source_data_1/Figure_4-source_data_1_Figure_4E_TUBULIN.tif
- Figure_4-source_data_1/Figure_4-source_data_1_Figure_4F_COX2.tif
- Figure_4-source_data_1/Figure_4-source_data_1_Figure_4F_PGES.tif
- Figure_4-source_data_1/Figure_4-source_data_1_Figure_4F_PGIS.tif
- Figure_4-source_data_1/Figure_4-source_data_1_Figure_4F_PPARa─.tif
- Figure_4-source_data_1/Figure_4-source_data_1_Figure_4F_PTGIR.Tif
- Figure_4-source_data_1/Figure_4-source_data_1_Figure_4F_TUBULIN.tif
- Figure_4-source_data_1/Figure_4-source_data_1_Figure_4J_ACTIVIN A.tif
- Figure_4-source_data_1/Figure_4-source_data_1_Figure_4J_TUBULIN.tif
