# Supplementary material for: Embryo-derive TNF promotes decidualization via fibroblast activation
Source: eLife. 2023 Jul 17;12:e82970. doi: 10.7554/eLife.82970 (PMC10374279; doi:10.7554/eLife.82970)
Supplement: Figure 4—source data 2. [file elife-82970-fig4-data2.zip]

Archive with 7 entries (6 files):
- Figure_4-source_data_2/Figure_4-source_data_2-4A.png
- Figure_4-source_data_2/Figure_4-source_data_2-4B.png
- Figure_4-source_data_2/Figure_4-source_data_2-4C.png
- Figure_4-source_data_2/Figure_4-source_data_2-4E.png
- Figure_4-source_data_2/Figure_4-source_data_2-4F.png
- Figure_4-source_data_2/Figure_4-source_data_2-4J.png
- Figure_4-source_data_2/
