# Supplementary material for: Embryo-derive TNF promotes decidualization via fibroblast activation
Source: eLife. 2023 Jul 17;12:e82970. doi: 10.7554/eLife.82970 (PMC10374279; doi:10.7554/eLife.82970)
Supplement: Figure 5—source data 1. [file elife-82970-fig5-data1.zip]

Archive with 11 entries (10 files):
- Figure_5-source_data_1/
- Figure_5-source_data_1/Figure_5-source_data_1_Figure_5E_CPLA2a┴.tif
- Figure_5-source_data_1/Figure_5-source_data_1_Figure_5E_P-CPLA2a┴.tif
- Figure_5-source_data_1/Figure_5-source_data_1_Figure_5E_TUBULIN.tif
- Figure_5-source_data_1/Figure_5-source_data_1_Figure_5F_CPLA2a┴.tif
- Figure_5-source_data_1/Figure_5-source_data_1_Figure_5F_P-CPLA2a┴.tif
- Figure_5-source_data_1/Figure_5-source_data_1_Figure_5F_TUBULIN.tif
- Figure_5-source_data_1/Figure_5-source_data_1_Figure_5H_SPARC.tif
- Figure_5-source_data_1/Figure_5-source_data_1_Figure_5H_TNC.tif
- Figure_5-source_data_1/Figure_5-source_data_1_Figure_5H_TUBULIN.tif
- Figure_5-source_data_1/Figure_5-source_data_1_Figure_5H_a┴-SMA.tif
