# Supplementary material for: Embryo-derive TNF promotes decidualization via fibroblast activation
Source: eLife. 2023 Jul 17;12:e82970. doi: 10.7554/eLife.82970 (PMC10374279; doi:10.7554/eLife.82970)
Supplement: Figure 5—source data 2. [file elife-82970-fig5-data2.zip]

Archive with 4 entries (3 files):
- Figure_5-source_data_2/Figure_5-source_data_2-5E.png
- Figure_5-source_data_2/Figure_5-source_data_2-5F.png
- Figure_5-source_data_2/Figure_5-source_data_2-5H.png
- Figure_5-source_data_2/
