# Supplementary material for: Embryo-derive TNF promotes decidualization via fibroblast activation
Source: eLife. 2023 Jul 17;12:e82970. doi: 10.7554/eLife.82970 (PMC10374279; doi:10.7554/eLife.82970)
Supplement: Figure 6—source data 1. [file elife-82970-fig6-data1.zip]

Archive with 7 entries (6 files):
- Figure_6-source_data_1/Figure_6-source_data_1_Figure_6E_CPLA2a┴.tif
- Figure_6-source_data_1/Figure_6-source_data_1_Figure_6E_P-CPLA2a┴.tif
- Figure_6-source_data_1/Figure_6-source_data_1_Figure_6E_TUBULIN.tif
- Figure_6-source_data_1/Figure_6-source_data_1_Figure_6F_CPLA2a┴.Tif
- Figure_6-source_data_1/Figure_6-source_data_1_Figure_6F_P-CPLA2a┴.Tif
- Figure_6-source_data_1/Figure_6-source_data_1_Figure_6F_TUBULIN.Tif
- Figure_6-source_data_1/
