# Supplementary material for: Embryo-derive TNF promotes decidualization via fibroblast activation
Source: eLife. 2023 Jul 17;12:e82970. doi: 10.7554/eLife.82970 (PMC10374279; doi:10.7554/eLife.82970)
Supplement: Figure 6—source data 2. [file elife-82970-fig6-data2.zip]

Archive with 3 entries (2 files):
- Figure_6-source_data_2/Figure_6-source_data_2-6E.png
- Figure_6-source_data_2/Figure_6-source_data_2-6F.jpg
- Figure_6-source_data_2/
