# Supplementary material for: Embryo-derive TNF promotes decidualization via fibroblast activation
Source: eLife. 2023 Jul 17;12:e82970. doi: 10.7554/eLife.82970 (PMC10374279; doi:10.7554/eLife.82970)
Supplement: Figure 7—source data 1. [file elife-82970-fig7-data1.zip]

Archive with 30 entries (30 files):
- Figure_7-source_data_1/Figure_7-source_data_1_Figure_7A_ACTIVIN A.jpg
- Figure_7-source_data_1/Figure_7-source_data_1_Figure_7A_SPARC.jpg
- Figure_7-source_data_1/Figure_7-source_data_1_Figure_7A_TNC.jpg
- Figure_7-source_data_1/Figure_7-source_data_1_Figure_7A_TUBULIN.jpg
- Figure_7-source_data_1/Figure_7-source_data_1_Figure_7A_a┴-SMA.jpg
- Figure_7-source_data_1/Figure_7-source_data_1_Figure_7B_CPLA2a┴.jpg
- Figure_7-source_data_1/Figure_7-source_data_1_Figure_7B_P-CPLA2a┴.jpg
- Figure_7-source_data_1/Figure_7-source_data_1_Figure_7B_TUBULIN.jpg
- Figure_7-source_data_1/Figure_7-source_data_1_Figure_7C_a-SMA.jpg
- Figure_7-source_data_1/Figure_7-source_data_1_Figure_7C_GAPDH.jpg
- Figure_7-source_data_1/Figure_7-source_data_1_Figure_7C_SPARC.jpg
- Figure_7-source_data_1/Figure_7-source_data_1_Figure_7C_TNC.jpg
- Figure_7-source_data_1/Figure_7-source_data_1_Figure_7D_SPARC.jpg
- Figure_7-source_data_1/Figure_7-source_data_1_Figure_7D_TNC.jpg
- Figure_7-source_data_1/Figure_7-source_data_1_Figure_7D_TUBULIN.jpg
- Figure_7-source_data_1/Figure_7-source_data_1_Figure_7D_a┴-SMA.jpg
- Figure_7-source_data_1/Figure_7-source_data_1_Figure_7E_COX2.jpg
- Figure_7-source_data_1/Figure_7-source_data_1_Figure_7E_IP.jpg
- Figure_7-source_data_1/Figure_7-source_data_1_Figure_7E_PGES.jpg
- Figure_7-source_data_1/Figure_7-source_data_1_Figure_7E_PGIS.jpg
- Figure_7-source_data_1/Figure_7-source_data_1_Figure_7E_PPARa─.jpg
- Figure_7-source_data_1/Figure_7-source_data_1_Figure_7E_TUBULIN.jpg
- Figure_7-source_data_1/Figure_7-source_data_1_Figure_7F_SPARC.jpg
- Figure_7-source_data_1/Figure_7-source_data_1_Figure_7F_TNC.jpg
- Figure_7-source_data_1/Figure_7-source_data_1_Figure_7F_TUBULIN.jpg
- Figure_7-source_data_1/Figure_7-source_data_1_Figure_7F_a┴-SMA.jpg
- Figure_7-source_data_1/Figure_7-source_data_1_Figure_7G_SPARC.jpg
- Figure_7-source_data_1/Figure_7-source_data_1_Figure_7G_TNC.jpg
- Figure_7-source_data_1/Figure_7-source_data_1_Figure_7G_TUBULIN.jpg
- Figure_7-source_data_1/Figure_7-source_data_1_Figure_7G_a┴-SMA.jpg
