# Supplementary material for: Embryo-derive TNF promotes decidualization via fibroblast activation
Source: eLife. 2023 Jul 17;12:e82970. doi: 10.7554/eLife.82970 (PMC10374279; doi:10.7554/eLife.82970)
Supplement: Figure 7—source data 2. [file elife-82970-fig7-data2.zip]

Archive with 14 entries (14 files):
- Figure_7-source_data_2-7A.png
- __MACOSX/._Figure_7-source_data_2-7A.png
- Figure_7-source_data_2-7B.png
- __MACOSX/._Figure_7-source_data_2-7B.png
- Figure_7-source_data_2-7C.png
- __MACOSX/._Figure_7-source_data_2-7C.png
- Figure_7-source_data_2-7D.png
- __MACOSX/._Figure_7-source_data_2-7D.png
- Figure_7-source_data_2-7E.jpg
- __MACOSX/._Figure_7-source_data_2-7E.jpg
- Figure_7-source_data_2-7F.png
- __MACOSX/._Figure_7-source_data_2-7F.png
- Figure_7-source_data_2-7G.png
- __MACOSX/._Figure_7-source_data_2-7G.png
